# Supplementary material for: Isolation, selection and culture methods to enhance clonogenicity of mouse bone marrow derived mesenchymal stromal cell precursors
Source: Stem Cell Res Ther. 2015 Aug 25;6(1):151. doi: 10.1186/s13287-015-0139-5 (PMC4549076; doi:10.1186/s13287-015-0139-5)
Supplement: Additional file 1: Table S1. — Presenting a summary of monoclonal antibodies used in the experiments. (XLSX 9 kb) [file 13287_2015_139_MOESM1_ESM.xlsx]

## Sheet: Sheet1
Antibody preparation	Species/Isotype	Clone	Supplier
Biotin-conjugated
F4/80	Rat IgG2ak	BM8	eBioscience
APC-conjugated
CD29	Armenian Hamster IgG	HMb1-1	eBioscience
PDGFRα	Rat IgG2a,k	APA5	eBioscience
Galectin-3	Rat IgG2a,k	M3/38	BioLegend
FITC-conjugated
Sca-1 (Ly6A/E)	Rat IgG2a,k	D7	eBioscience
CD45	Rat IgG2b,k	30-F11	eBioscience
CD49e	Armenian Hamster IgG	HMa5-1	eBioscience
CD106 (VCAM-1)	Rat IgG2a,k	429	eBioscience
PE-conjugated
CD31	Rat IgG2a,k	390	eBioscience
CD44	Rat IgG2b,k	IM7	eBioscience
CD73	Rat IgG1	TY/11.8	eBioscience
CD90.2	Rat IgG2a,k	53-2.1	BD Biosciences
CD105	Rat IgG2a,k	MJ7/18	eBioscience
PE-Cy7-conjugated
CD45	Rat IgG2b,k	30-F11	BD Biosciences
V450-conjugated
CD45	Rat IgG2b,k	30-F11	BD Biosciences
Ter119	Rat IgG2b,k	TER-119	BD Biosciences
Purified
CD3e	Armenian Hamster IgG	145-2C11	eBioscience
CD28	Syrian Hamster IgG	37.51	eBioscience
