# Supplementary material for: Isolation, selection and culture methods to enhance clonogenicity of mouse bone marrow derived mesenchymal stromal cell precursors
Source: Stem Cell Res Ther. 2015 Aug 25;6(1):151. doi: 10.1186/s13287-015-0139-5 (PMC4549076; doi:10.1186/s13287-015-0139-5)
Supplement: Additional file 4: Table S2. — Presenting the optical configuration and corresponding fluorochomes/dyes of the BD FACSAriaII® cell sorter. (XLSX 9 kb) [file 13287_2015_139_MOESM4_ESM.xlsx]

## Sheet: Sheet1
Lasers
Laser	Wavelength	Type and power output*milliwatts
Blue	488nm	Coherent Saphire solid state; 13mW
Violet	405nm	Point Source violet solid state; 30mW
Red	633nm	JDS Uniphase HeNe; 11mW
*measured out of fibre optic cableFluorescent Detectors
Laser	Name	Bandpass filter (nm)	Fluorochromes/Dyes used
Blue	A	780/60	N/A+
	B	695/40	N/A
	C	616/23	N/A
	D	585/42	PE
	E	530/30	FITC
Violet	A	530/30	N/A
	B	450/40	BD Horizon V450; SYTOX® blue dead cell stain
Red	A	780/60	N/A
	B	660/20	APC
+ Not applicable
