# Supplementary material for: Isolation, selection and culture methods to enhance clonogenicity of mouse bone marrow derived mesenchymal stromal cell precursors
Source: Stem Cell Res Ther. 2015 Aug 25;6(1):151. doi: 10.1186/s13287-015-0139-5 (PMC4549076; doi:10.1186/s13287-015-0139-5)
Supplement: Additional file 5: Table S3. — Presenting the sequences of quantitative RT-PCR primers used in the experiments. (XLSX 9 kb) [file 13287_2015_139_MOESM5_ESM.xlsx]

## Sheet: Sheet1
Target gene	Forward primer	Reverse primer
b2m	5’- ATGGGAAGCCGAACATACTG -3’	5’- CAGTCTCAGTGGGGGTGAAT -3’
NANOG	5’- CACCCACCCATGCTAGTCTT -3’	5’- ACCCTCAAACTCCTGGTCCT -3’
TERT	5’- TCATGGGTGGTATGGGAGAT -3’	5’- AGGCTCCATGGTTAGGTGTG -3’
BMP2	5’- CCCCAAGACACAGTTCCCTA-3’	5’- GAGACCGCAGTCCGTCTAAG -3’
Myf5	5’-AGGAAAAGAAGCCCTGAAGC-3’	5’- GCAAAAAGAACAGGCAGAGG -3’
Col2α1	5’-GCCAAGACCTGAAACTCTGC-3’	5’- GCCATAGCTGAAGTGGAAGC -3’
Sox5	5’- CCAGGTAGATGCTGCTGACA -3’	5’- GAGCCAACATGTGCTGAAGA -3’
Sox6	5’- CTACCCTCAGCCAAGACAGC -3’	5’- TATGGATTCCCAAAGCAAGC -3’
Sox9	5’- AGCTCACCAGACCCTGAGAA -3’	5’- TCCCAGCAATCGTTACCTTC -3’
ACAN	5’- CGTGTGGAAATAGCTCTGTAGT -3’	5’- AACCTTCGCTCCAATGACTC -3’
Runx2	5’- CCCAGCCACCTTTACCTACA -3’	5’- TATGGAGTGCTGCTGGTCTG -3’
Col10α1	5’- GAGGAAGCCAGGAAAGCTG -3’	5’- GTACCGTTCAGCATAAAACATCC -3’
